# Supplementary material for: Potentially Toxic Elements in Urban-Grown Lettuce: Effectiveness of Washing Procedures, Risk Assessment, and Isotopic Fingerprint
Source: Plants (Basel). 2024 Oct 7;13(19):2807. doi: 10.3390/plants13192807 (PMC11479218; doi:10.3390/plants13192807)
Supplement: Supplementary file 1 [file plants-13-02807-s001.zip]

Archive with 1 entries (1 files):
- plants-3237873-supplementary.pdf
